# Supplementary material for: Assessment of Phenanthrene Degradation Potential by Plant-Growth-Promoting Endophytic Strain Pseudomonas chlororaphis 23aP Isolated from Chamaecytisus albus (Hacq.) Rothm
Source: Molecules. 2023 Nov 14;28(22):7581. doi: 10.3390/molecules28227581 (PMC10673423; doi:10.3390/molecules28227581)
Supplement: Supplementary file 1 [file molecules-28-07581-s001.zip]

Archive with 1 entries (1 files):
- molecules-2667208-supplementary.pdf
